# Supplementary material for: Genome-wide analysis of the distribution of AP2/ERF transcription factors reveals duplication and CBFs genes elucidate their potential function in Brassica oleracea
Source: BMC Genomics. 2014 Jun 3;15:422. doi: 10.1186/1471-2164-15-422 (PMC4229850; doi:10.1186/1471-2164-15-422)
Supplement: Additional file 3 — Cold, Salt, drought and ABA. [file 1471-2164-15-422-S3.xlsx]

## Sheet: Cold
Relative quantification (RQ)
Samples	BoActin RQ	BoActin SE(RQ)	BoCBF1a_S RQ	BoCBF1a_S SE(RQ)	BoCBF1a_T RQ	BoCBF1a_T SE(RQ)	BoCBF1b_S RQ	BoCBF1b_S SE(RQ)	BoCBF1b_T RQ	BoCBF1b_T SE(RQ)	BoCBF2_S RQ	BoCBF2_S SE(RQ)	BoCBF2_T RQ	BoCBF2_T SE(RQ)	BoCBF3_S RQ	BoCBF3_S SE(RQ)	BoCBF3_T RQ	BoCBF3_T SE(RQ)	BoCBF4_S RQ	BoCBF4_S SE(RQ)	BoCBF4_T RQ	BoCBF4_T SE(RQ)
0h	0.864638	0.0270321	0.0163545	0.000340083	0.0408936	0.000194266	0.0227314	7.87812e-05	0.00184142	0.000424863	0.150726	0.0240293	0.941037	0.00412291	0.0962213	0.00133391	0.0167831	0.000180433	1.37078	0.0237539	0.151216	0.0092307
1h	0.792345	0.112406	0.0608261	0.000210807	0.0186427	0.000462604	1.45481	0.035294	0.520935	0.0407793	0.194791	0.00270038	0.00703524	2.25863e-05	0.194454	0.000673926	0.0357134	0.000171644	1.23542	0.0385347	0.0246695	0.00268625
3h	1.22802	0.111246	1.81609	0.0944112	8.43288	0.279958	7.59913	0.421385	6.46611	0.478996	3.43426	0.166631	9.42771	0.414415	4.79822	0.0332587	17.7362	0.531478	6.6116	0.481195	11.63	0.367485
6h	1.72782	0.202338	6.06637	0.0210244	5.22148	0.29869	13.1395	0.455379	70.0864	9.04801	7.49018	0.545139	1.65568	0.350412	3.35776	0.0814598	33.7643	0.0888694	6.75053	0.0701866	0.42546	0.0827552
12h	0.31242	0.0260592	10.4529	0.507179	5.74685	0.245777	1.16541	0.00403899	2.56459	0.0530336	1.74715	0.0787169	0.437398	0.0786548	2.75586	0.0191021	7.12744	0.294327	0.244855	0.00509162	0.137712	0.00466371
24h	2.20196	0.159228	8.7291	0.121011	5.18367	0.0111625	0.259865	0.00360249	0.896953	0.197461	0.757858	0.0472777	22.1235	5.23189	1.20372	0.0125153	0.390882	0.0575633	0.0540336	0.00337079	393.397	59.1299
Normalization factors (NF)
	BoActin	Normalization Factor
0h	0.864638	0.864638
1h	0.792345	0.792345
3h	1.22802	1.22802
6h	1.72782	1.72782
12h	0.31242	0.31242
24h	2.20196	2.20196
Calibrated normalized relative quantiites (CNRQ)
Samples	BoActin CNRQ	BoActin SE(CNRQ)	BoCBF1a_S CNRQ	BoCBF1a_S SE(CNRQ)	BoCBF1a_T CNRQ	BoCBF1a_T SE(CNRQ)	BoCBF1b_S CNRQ	BoCBF1b_S SE(CNRQ)	BoCBF1b_T CNRQ	BoCBF1b_T SE(CNRQ)	BoCBF2_S CNRQ	BoCBF2_S SE(CNRQ)	BoCBF2_T CNRQ	BoCBF2_T SE(CNRQ)	BoCBF3_S CNRQ	BoCBF3_S SE(CNRQ)	BoCBF3_T CNRQ	BoCBF3_T SE(CNRQ)	BoCBF4_S CNRQ	BoCBF4_S SE(CNRQ)	BoCBF4_T CNRQ	BoCBF4_T SE(CNRQ)
0h	0	0.0192019	-1.7232	0.0163069	-1.32518	0.0137337	-1.58021	0.013661	-2.67168	0.101119	-0.758646	0.0705557	0.0367722	0.0137105	-0.953563	0.0148528	-1.71196	0.0143582	0.200134	0.015524	-0.757236	0.0135778
1h	0	0.087131	-1.11482	0.0616293	-1.62841	0.0625463	0.263893	0.0625053	-0.182131	0.0703683	-0.609345	0.0619044	-2.05164	0.0616267	-0.610098	0.0616293	-1.34608	0.0616463	0.1929	0.0630825	-1.50675	0.0616109
3h	0	0.0556392	0.169933	0.0453607	0.836772	0.0419015	0.79156	0.0461283	0.721439	0.050822	0.446629	0.0446306	0.885202	0.0437299	0.591876	0.0394579	1.15966	0.0414394	0.731103	0.0504672	0.976377	0.0393429
6h	0	0.0719247	0.545431	0.0508807	0.480295	0.0566019	0.881079	0.053039	1.60814	0.075697	0.636994	0.0598804	-0.0185209	0.105047	0.288552	0.0519383	1.29096	0.0508713	0.591839	0.0510585	-0.60864	0.0508585
12h	0	0.0512295	1.5245	0.0419078	1.26469	0.0407089	0.571738	0.036256	0.91428	0.0373214	0.74759	0.0411716	0.146138	0.0860891	0.945517	0.0363496	1.35819	0.0404211	-0.10583	0.0373335	-0.355769	0.0362248
24h	0	0.0444128	0.59816	0.0319765	0.371827	0.0314185	-0.928062	0.0319765	-0.39004	0.100634	-0.463222	0.041476	1.00204	0.107398	-0.262284	0.0317275	-0.750764	0.0712508	-1.61015	0.041476	2.25202	0.0314046
Normfinder	Evaluated candidate genes listed according to increasing expression stability value calculated with Normfinder algorithm
	Gene name	Stability value			Best gene	BoCBF3_S
	BoCBF4_T	0.139311			Stability value	0.010218
	BoCBF2_T	0.0938848
	BoCBF1b_T	0.0850682			Best combination of two genes	BoCBF1a_S and BoCBF3_S
	BoCBF1b_S	0.0736167			Stability value for best combination of two genes	0.011487
	BoCBF4_S	0.0591581
	BoCBF3_T	0.0359066
	BoCBF2_S	0.0306472
	BoCBF1a_T	0.0281713
	BoCBF1a_S	0.0198535
	BoCBF3_S	0.010218
	Intragroup variation
	Group identifier	0	1
	BoCBF1a_T	0.00595249	0.000417623
	BoCBF1b_T	0.0211246	0.0223029
	BoCBF2_T	0.0333544	0.0203333
	BoCBF3_T	0.000509626	0.0103651
	BoCBF4_T	0.00789426	0.15503
	BoCBF1a_S	0.00026187	0.00276593
	BoCBF1b_S	0.0211172	0.0120336
	BoCBF2_S	0.00446584	0.00154747
	BoCBF3_S	0.000322763	0.000303821
	BoCBF4_S	0.00962079	0.0114157		Best gene	BoCBF3_S
	Intergroup variation
	Group identifier	0	1
	BoCBF1a_T	0.0435008	-0.0435008
	BoCBF1b_T	0.0448804	-0.0448804
	BoCBF2_T	-0.00333837	0.00333837
	BoCBF3_T	0.00912692	-0.00912692
	BoCBF4_T	0.0259467	-0.0259467
	BoCBF1a_S	0.07222	-0.07222
	BoCBF1b_S	-0.0427607	0.0427607
	BoCBF2_S	-0.0262928	0.0262928
	BoCBF3_S	-0.019446	0.019446
	BoCBF4_S	-0.103837	0.103837
	Gene name	Stability value	Standard error
	BoCBF1a_T	0.0706661	0.0312719
	BoCBF1b_T	0.14142	0.0487726
	BoCBF2_T	0.145255	0.0498491
	BoCBF3_T	0.062101	0.0298638
	BoCBF4_T	0.256489	0.0826529
	BoCBF1a_S	0.0904061	0.0354309
	BoCBF1b_S	0.124941	0.0442314
	BoCBF2_S	0.0552219	0.0290173
	BoCBF3_S	0.020616	0.0379299
	BoCBF4_S	0.155547	0.0527678

## Sheet: Salt
Relative quantification (RQ)
Samples	BoActin RQ	BoActin SE(RQ)	BoCBF1a_S RQ	BoCBF1a_S SE(RQ)	BoCBF1a_T RQ	BoCBF1a_T SE(RQ)	BoCBF1b_S RQ	BoCBF1b_S SE(RQ)	BoCBF1b_T RQ	BoCBF1b_T SE(RQ)	BoCBF2_S RQ	BoCBF2_S SE(RQ)	BoCBF2_T RQ	BoCBF2_T SE(RQ)	BoCBF3_S RQ	BoCBF3_S SE(RQ)	BoCBF3_T RQ	BoCBF3_T SE(RQ)	BoCBF4_S RQ	BoCBF4_S SE(RQ)	BoCBF4_T RQ	BoCBF4_T SE(RQ)
0h	0.864638	0.0270321	109.767	2.67599	1.38831	0.101042	2.68792	0.104301	0.415803	0.0261425	16.64	0.609221	2.04303	0.0813662	0.911416	0.0961835	0.130751	0.00972279	0.680302	0.0307743	0.27859	0.0376876
1h	0.792345	0.112406	0.0847179	0.00293409	2.98625	0.0206991	0.38757	0.0322768	17.2085	1.28591	0.318067	0.0194157	21.9467	2.84885	0.522571	0.0167371	0.857729	0.0266144	0.0786143	0.000759402	1.52793	0.255722
3h	1.22802	0.111246	3.40409	0.202434	1.12376	0.0934717	0.924646	0.02202	1.29851	0.0359602	0.741775	0.0312289	1.11353	0.00937288	0.165723	0.0129355	0.8994	0.00408544	0.833224	0.00781987	0.889959	0.017476
6h	1.72782	0.202338	0.947314	0.00404851	0.974905	0.0506814	1.88761	0.0143811	0.77807	0.00847618	1.15315	0.109526	0.344102	0.0616205	15.4848	0.0704609	7.23142	0.172124	4.99902	0.209632	1.72217	0.0235195
12h	0.31242	0.0260592	0.45712	0.0187435	0.343488	0.0119044	1.63808	0.0719577	0.463099	0.105822	0.654601	0.0495294	0.129951	0.00602246	2.93732	0.180545	1.52955	0.246399	2.13421	0.0461767	2.23494	0.351197
24h	2.20196	0.159228	0.0729505	0.00675807	0.640972	0.0311002	0.335745	0.0470721	0.298697	0.00963592	0.337436	0.00801085	0.44791	0.0639521	0.278547	0.0159366	0.896327	0.0447343	2.10335	0.0407064	0.685836	0.0892625
Normalization factors (NF)
	BoActin	Normalization Factor
0h	0.864638	0.864638
1h	0.792345	0.792345
3h	1.22802	1.22802
6h	1.72782	1.72782
12h	0.31242	0.31242
24h	2.20196	2.20196
Calibrated normalized relative quantiites (CNRQ)
Samples	BoActin CNRQ	BoActin SE(CNRQ)	BoCBF1a_S CNRQ	BoCBF1a_S SE(CNRQ)	BoCBF1a_T CNRQ	BoCBF1a_T SE(CNRQ)	BoCBF1b_S CNRQ	BoCBF1b_S SE(CNRQ)	BoCBF1b_T CNRQ	BoCBF1b_T SE(CNRQ)	BoCBF2_S CNRQ	BoCBF2_S SE(CNRQ)	BoCBF2_T CNRQ	BoCBF2_T SE(CNRQ)	BoCBF3_S CNRQ	BoCBF3_S SE(CNRQ)	BoCBF3_T CNRQ	BoCBF3_T SE(CNRQ)	BoCBF4_S CNRQ	BoCBF4_S SE(CNRQ)	BoCBF4_T CNRQ	BoCBF4_T SE(CNRQ)
0h	0	0.0192019	2.10364	0.0172179	0.205653	0.034401	0.492582	0.0216415	-0.317947	0.0304946	1.28432	0.0209088	0.37344	0.0219891	0.0228822	0.0478009	-0.820391	0.0350329	-0.104132	0.0238813	-0.491869	0.0602998
1h	0	0.087131	-0.970939	0.0634203	0.576211	0.0616844	-0.310564	0.0714425	1.33683	0.0696353	-0.396395	0.0670724	1.44245	0.0835107	-0.180769	0.0631616	0.0344359	0.0630674	-1.00341	0.0617536	0.285189	0.0952843
3h	0	0.0556392	0.442798	0.0470624	-0.0385307	0.0534114	-0.123229	0.0406796	0.024241	0.0411401	-0.218932	0.0433839	-0.0425037	0.0395123	-0.86982	0.0519325	-0.135251	0.0393923	-0.168442	0.0395534	-0.139834	0.0402566
6h	0	0.0719247	-0.261004	0.0508923	-0.248536	0.0556445	0.0384144	0.050966	-0.346479	0.051078	-0.175611	0.0654832	-0.700811	0.092925	0.952407	0.0508968	0.621725	0.0518984	0.461387	0.0540209	-0.00142288	0.0512031
12h	0	0.0512295	0.165291	0.0403651	0.041173	0.0392273	0.719597	0.0409413	0.170935	0.105645	0.321237	0.0489084	-0.38096	0.0414407	0.973212	0.044998	0.689825	0.0787836	0.834498	0.0374236	0.854526	0.0772631
24h	0	0.0444128	-1.47978	0.0510384	-0.535971	0.037819	-0.816801	0.0685108	-0.86758	0.034388	-0.814618	0.0330537	-0.691619	0.0695071	-0.897911	0.0400455	-0.390344	0.0381582	-0.0198978	0.0325098	-0.506589	0.0646622
Normfinder: Evaluated candidate genes listed according to increasing expression stability value calculated with Normfinder algorithm
Gene name	Stability value			Best gene	BoCBF1b_S
BoCBF1a_S	0.0894574			Stability value	0.0293405
BoCBF2_T	0.0889695
BoCBF4_S	0.0805008			Best combination of two genes	BoCBF1a_T and BoCBF1b_S
BoCBF3_S	0.0660154			Stability value for best combination of two genes	0.0221004
BoCBF3_T	0.0630096
BoCBF1b_T	0.0614973
BoCBF4_T	0.0546305
BoCBF2_S	0.0506416
BoCBF1a_T	0.0372838
BoCBF1b_S	0.0293405
Intragroup variation
Group identifier	0	1
BoCBF1a_T	0.000345676	0.00140054
BoCBF1b_T	0.0126893	4.8971e-06
BoCBF2_T	0.0103844	0.0025733
BoCBF3_T	0.00364243	0.000465797
BoCBF4_T	0.00416073	0.00101128
BoCBF1a_S	0.0309019	0.000254532
BoCBF1b_S	0.0012682	0.000604741
BoCBF2_S	0.0106182	3.47263e-05
BoCBF3_S	0.000311091	0.0042054			Best gene	BoCBF1b_S
BoCBF4_S	0.0028646	0.00017702
Intergroup variation
Group identifier	0	1
BoCBF1a_T	-0.0170657	0.0170657
BoCBF1b_T	-0.0339597	0.0339597
BoCBF2_T	-0.0626962	0.0626962
BoCBF3_T	0.040355	-0.040355
BoCBF4_T	0.0247254	-0.0247254
BoCBF1a_S	-0.0488421	0.0488421
BoCBF1b_S	0.00632015	-0.00632015
BoCBF2_S	-0.0190758	0.0190758
BoCBF3_S	0.0446689	-0.0446689
BoCBF4_S	0.06557	-0.06557
Gene name	Stability value	Standard error
BoCBF1a_T	0.0292749	0.0168594
BoCBF1b_T	0.0808038	0.028001
BoCBF2_T	0.103928	0.0346069
BoCBF3_T	0.061707	0.0228979
BoCBF4_T	0.0520336	0.0205574
BoCBF1a_S	0.125549	0.0409902
BoCBF1b_S	0.0230385	0.0170394
BoCBF2_S	0.0668052	0.0242115
BoCBF3_S	0.0655827	0.0238925
BoCBF4_S	0.0859503	0.0294423

## Sheet: Drought
Relative quantification (RQ)
Samples	BoActin RQ	BoActin SE(RQ)	BoCBF1a_S RQ	BoCBF1a_S SE(RQ)	BoCBF1a_T RQ	BoCBF1a_T SE(RQ)	BoCBF1b_S RQ	BoCBF1b_S SE(RQ)	BoCBF1b_T RQ	BoCBF1b_T SE(RQ)	BoCBF2_S RQ	BoCBF2_S SE(RQ)	BoCBF2_T RQ	BoCBF2_T SE(RQ)	BoCBF3_S RQ	BoCBF3_S SE(RQ)	BoCBF3_T RQ	BoCBF3_T SE(RQ)	BoCBF4_S RQ	BoCBF4_S SE(RQ)	BoCBF4_T RQ	BoCBF4_T SE(RQ)
0h	0.864638	0.0270321	5.17542	0.441442	44.7668	0.199374	4.08675	0.0885625	0.840597	0.10427	14.1768	0.070597	43.2163	0.426923	2.27351	0.0750603	2.92648	0.121709	0.387496	0.0116943	2.42549	0.22847
1h	0.792345	0.112406	2.14143	0.0312409	1.70301	0.107827	0.899138	0.0110722	2.00922	0.21024	3.4742	0.294114	1.71506	0.10859	0.0406752	0.00485502	5.85296	0.283987	0.0401679	0.00171422	15.0336	0.822498
3h	1.22802	0.111246	0.008036	0.000149631	0.445167	0.0778654	18.7251	0.658998	0.67499	0.0550426	0.118971	0.00994894	0.497438	0.0352886	0.529839	0.0139348	0.526376	0.01277	5.10959	0.0443322	1.16413	0.0344728
6h	1.72782	0.202338	0.781067	0.050872	0.275388	0.0284177	0.598573	0.00464144	0.271143	0.0375115	0.130326	0.00665301	0.277336	0.0286188	0.0442202	0.00320459	0.661662	0.0206383	0.000639924	8.81488e-06	0.340689	0.00824212
12h	0.31242	0.0260592	0.95786	0.0172438	0.162422	0.00562664	0.33451	0.021566	20.5522	0.222771	1.88063	0.0477591	0.163571	0.00566644	62.6154	0.113085	0.77602	0.0134474	190.03	14.9738	0.152621	0.00430013
24h	2.20196	0.159228	15.0079	0.654523	0.658738	0.00561025	0.0725848	0.0062685	0.15741	0.0100103	0.696293	0.0174287	0.597888	0.0258132	7.37102	0.401888	0.216009	0.022459	103.399	1.97033	0.453066	0.0343703
Normalization factors (NF)
	BoActin	Normalization Factor
0h	0.864638	0.864638
1h	0.792345	0.792345
3h	1.22802	1.22802
6h	1.72782	1.72782
12h	0.31242	0.31242
24h	2.20196	2.20196
Calibrated normalized relative quantiites (CNRQ)
Samples	BoActin CNRQ	BoActin SE(CNRQ)	BoCBF1a_S CNRQ	BoCBF1a_S SE(CNRQ)	BoCBF1a_T CNRQ	BoCBF1a_T SE(CNRQ)	BoCBF1b_S CNRQ	BoCBF1b_S SE(CNRQ)	BoCBF1b_T CNRQ	BoCBF1b_T SE(CNRQ)	BoCBF2_S CNRQ	BoCBF2_S SE(CNRQ)	BoCBF2_T CNRQ	BoCBF2_T SE(CNRQ)	BoCBF3_S CNRQ	BoCBF3_S SE(CNRQ)	BoCBF3_T CNRQ	BoCBF3_T SE(CNRQ)	BoCBF4_S CNRQ	BoCBF4_S SE(CNRQ)	BoCBF4_T CNRQ	BoCBF4_T SE(CNRQ)
0h	0	0.0192019	0.777111	0.0394535	1.71412	0.0137149	0.674544	0.0165207	-0.0122463	0.0555559	1.21474	0.013749	1.69881	0.0142395	0.419863	0.019747	0.529511	0.0225961	-0.348567	0.0188717	0.447965	0.043103
1h	0	0.087131	0.43179	0.0619358	0.332304	0.0674686	0.0549119	0.0618426	0.404114	0.0765573	0.64194	0.071747	0.335365	0.0674686	-1.28958	0.0805174	0.868461	0.0651148	-1.29504	0.0643383	1.27815	0.0660338
3h	0	0.0556392	-2.18416	0.0401653	-0.440681	0.0855472	1.18322	0.0422075	-0.259907	0.0529346	-1.01376	0.0535429	-0.392465	0.0499706	-0.36506	0.0409673	-0.367908	0.0407292	0.619182	0.0395229	-0.0232013	0.0413915
6h	0	0.0719247	-0.34481	0.0581953	-0.797554	0.0677866	-0.460381	0.0509698	-0.8043	0.0787181	-1.12247	0.0554807	-0.794492	0.0677866	-1.59188	0.0598091	-0.416862	0.0526316	-3.43137	0.0512091	-0.70514	0.0519324
12h	0	0.0512295	0.486563	0.0370589	-0.284093	0.0392247	0.0296705	0.0457841	1.81812	0.0365293	0.779563	0.0378665	-0.281032	0.0392247	2.30194	0.0362333	0.395134	0.0369982	2.78408	0.0498329	-0.311124	0.0382356
24h	0	0.0444128	0.833509	0.0366741	-0.524097	0.0316216	-1.48196	0.0489179	-1.14578	0.0418214	-0.500018	0.0332328	-0.56619	0.0365762	0.524718	0.0393311	-1.00834	0.0550016	1.67171	0.0324767	-0.686648	0.0455159
Normfinder: Evaluated candidate genes listed according to increasing expression stability value calculated with Normfinder algorithm
Gene name	Stability value			Best gene	BoCBF2_S
BoCBF4_S	0.17159			Stability value	0.0430346
BoCBF1b_S	0.0739989
BoCBF1a_S	0.0704032			Best combination of two genes	BoCBF1b_T and BoCBF3_T
BoCBF3_S	0.0665939			Stability value for best combination of two genes	0.0328277
BoCBF4_T	0.0577373
BoCBF1a_T	0.0548042
BoCBF2_T	0.0542532
BoCBF1b_T	0.052791
BoCBF3_T	0.0442216
BoCBF2_S	0.0430346
Intragroup variation
Group identifier	0	1
BoCBF1a_T	0.00565715	0.00537322
BoCBF1b_T	0.00287674	0.0113564						Best gene	BoCBF2_S
BoCBF2_T	0.00505801	0.00534353
BoCBF3_T	0.00217295	0.00589848
BoCBF4_T	0.00690474	0.00653432
BoCBF1a_S	0.0173164	0.00688345
BoCBF1b_S	0.0133371	0.0127512
BoCBF2_S	0.00671047	0.00117157
BoCBF3_S	0.00544832	0.0129738
BoCBF4_S	0.0336069	0.159236
Intergroup variation
Group identifier	0	1
BoCBF1a_T	-0.0441749	0.0441749
BoCBF1b_T	0.014326	-0.014326
BoCBF2_T	-0.0453621	0.0453621
BoCBF3_T	-0.0166102	0.0166102
BoCBF4_T	-0.043735	0.043735
BoCBF1a_S	0.0493583	-0.0493583
BoCBF1b_S	-0.0601436	0.0601436
BoCBF2_S	-0.0161838	0.0161838
BoCBF3_S	0.066436	-0.066436
BoCBF4_S	0.0960893	-0.0960893
Gene name	Stability value	Standard error
BoCBF1a_T	0.0830654	0.0335128
BoCBF1b_T	0.0745766	0.0316966
BoCBF2_T	0.0825092	0.0333887
BoCBF3_T	0.0565951	0.0286458
BoCBF4_T	0.0883478	0.0347219
BoCBF1a_S	0.113556	0.041044
BoCBF1b_S	0.124184	0.0438946
BoCBF2_S	0.0408647	0.0277609
BoCBF3_S	0.116405	0.0417998
BoCBF4_S	0.300911	0.0961142

## Sheet: ABA
Relative quantification (RQ)
Samples	BoActin RQ	BoActin SE(RQ)	BoCBF1a_S RQ	BoCBF1a_S SE(RQ)	BoCBF1a_T RQ	BoCBF1a_T SE(RQ)	BoCBF1b_S RQ	BoCBF1b_S SE(RQ)	BoCBF1b_T RQ	BoCBF1b_T SE(RQ)	BoCBF2_S RQ	BoCBF2_S SE(RQ)	BoCBF2_T RQ	BoCBF2_T SE(RQ)	BoCBF3_S RQ	BoCBF3_S SE(RQ)	BoCBF3_T RQ	BoCBF3_T SE(RQ)	BoCBF4_S RQ	BoCBF4_S SE(RQ)	BoCBF4_T RQ	BoCBF4_T SE(RQ)
0h	0.864638	0.0270321	17.6729	0.34743	2.7817	0.325016	1.95754	0.0363968	2.17702	0.0559345	5.74289	0.609364	2.06832	0.0334091	1.21649	0.0174516	7.04668	0.0695065	1.2684	0.210777	0.176104	0.00238515
1h	0.792345	0.112406	0.796475	0.00735189	77.9252	1.46469	2.01344	0.225093	19.5694	0.158079	3.66485	0.158516	46.7269	1.03431	4.75944	0.036244	12.3638	0.757274	1.47562	0.211444	46.5902	2.36895
3h	1.22802	0.111246	3.56573	0.119857	0.922514	0.0693713	0.416747	0.0113531	0.565829	0.0221072	1.27285	0.0593	0.88051	0.0160378	0.985663	0.0147008	0.462415	0.00937411	0.870673	0.0304412	2.04716	0.0140708
6h	1.72782	0.202338	0.20056	0.00108582	0.00952608	0.000683343	0.656239	0.0445483	0.227981	0.0422543	0.460297	0.000594908	0.179095	0.00170241	0.191775	0.0166709	0.0904268	0.00128871	0.117256	0.0018388	1.63911	0.12335
12h	0.31242	0.0260592	0.458679	0.0222431	0.311988	0.0278782	2.75683	0.181964	0.214422	0.0114885	0.162276	0.00616021	0.116934	0.00349223	1.14454	0.0567912	0.310457	0.00168558	0.689272	0.116387	0.328979	0.00352251
24h	2.20196	0.159228	0.21658	0.0145886	1.68262	0.0932312	0.336515	0.0183552	0.848606	0.0554073	0.499739	0.0205396	0.561119	0.00085582	0.798337	0.0801651	0.884167	0.0943556	7.59256	0.275977	0.11041	0.0101349
Normalization factors (NF)
	BoActin	Normalization Factor
0h	0.864638	0.864638
1h	0.792345	0.792345
3h	1.22802	1.22802
6h	1.72782	1.72782
12h	0.31242	0.31242
24h	2.20196	2.20196
Calibrated normalized relative quantiites (CNRQ)
Samples	BoActin CNRQ	BoActin SE(CNRQ)	BoCBF1a_S CNRQ	BoCBF1a_S SE(CNRQ)	BoCBF1a_T CNRQ	BoCBF1a_T SE(CNRQ)	BoCBF1b_S CNRQ	BoCBF1b_S SE(CNRQ)	BoCBF1b_T CNRQ	BoCBF1b_T SE(CNRQ)	BoCBF2_S CNRQ	BoCBF2_S SE(CNRQ)	BoCBF2_T CNRQ	BoCBF2_T SE(CNRQ)	BoCBF3_S CNRQ	BoCBF3_S SE(CNRQ)	BoCBF3_T CNRQ	BoCBF3_T SE(CNRQ)	BoCBF4_S CNRQ	BoCBF4_S SE(CNRQ)	BoCBF4_T CNRQ	BoCBF4_T SE(CNRQ)
0h	0	0.0192019	1.31047	0.016039	0.507476	0.0525285	0.354876	0.0157975	0.401028	0.0175746	0.822297	0.0480406	0.378784	0.0152829	0.148273	0.014939	0.91115	0.0142375	0.166421	0.0734354	-0.691066	0.0147972
1h	0	0.087131	0.00225775	0.0617412	1.99276	0.0621493	0.405025	0.0784423	1.39266	0.0617107	0.665142	0.0644109	1.77065	0.0623564	0.778641	0.0616996	1.19324	0.067108	0.270061	0.0875702	1.76938	0.0654487
3h	0	0.0556392	0.462944	0.0419639	-0.124231	0.0511313	-0.469332	0.0410833	-0.336519	0.0428459	0.0155716	0.0442407	-0.14447	0.0401302	-0.0954758	0.0398725	-0.424172	0.0403159	-0.149349	0.0421713	0.221948	0.0394559
6h	0	0.0719247	-0.935254	0.0509128	-2.25858	0.0596417	-0.420436	0.0587857	-0.879599	0.0952138	-0.57446	0.0508616	-0.984414	0.0510257	-0.954706	0.0633394	-1.2812	0.0512337	-1.16836	0.0513124	-0.0228907	0.0604543
12h	-9.64327e-17	0.0512295	0.16677	0.0419021	-0.000600966	0.0530869	0.945672	0.0461946	-0.16347	0.0430544	-0.284484	0.0397999	-0.426798	0.0384767	0.56389	0.0421499	-0.00273831	0.0363014	0.343652	0.081792	0.0224292	0.036522
24h	0	0.0444128	-1.00719	0.0429187	-0.116823	0.0395639	-0.815805	0.0393369	-0.414104	0.0423121	-0.644067	0.0361229	-0.593755	0.0314115	-0.440624	0.0537406	-0.396276	0.0559844	0.537578	0.0351488	-1.2998	0.0507493
Normfinder: Evaluated candidate genes listed according to increasing expression stability value calculated with Normfinder algorithm
Gene name	Stability value			Best gene	BoCBF3_S
BoCBF4_T	0.0729533			Stability value	0.00986939
BoCBF1a_T	0.0508738
BoCBF1b_S	0.0393537			Best combination of two genes	BoCBF2_S and BoCBF3_S
BoCBF1b_T	0.0387879			Stability value for best combination of two genes	0.00770242
BoCBF1a_S	0.0382729
BoCBF2_T	0.0367577
BoCBF4_S	0.0287621
BoCBF3_T	0.012173
BoCBF2_S	0.011341
BoCBF3_S	0.00986939
Intragroup variation
Group identifier	0	1
BoCBF1a_T	0.00902213	0.00660111
BoCBF1b_T	0.00836376	0.0018414
BoCBF2_T	0.00896844	0.00106475
BoCBF3_T	0.00076102	0.000212634
BoCBF4_T	0.0211152	0.0115363
BoCBF1a_S	0.0102674	0.000976735
BoCBF1b_S	0.0050699	0.00424089
BoCBF2_S	0.000211298	0.000612577
BoCBF3_S	0.000414014	0.00019158				Best gene	BoCBF3_S
BoCBF4_S	0.000113852	0.00791471
Intergroup variation
Group identifier	0	1
BoCBF1a_T	-0.0413322	0.0413322
BoCBF1b_T	-0.00197873	0.00197873
BoCBF2_T	0.017426	-0.017426
BoCBF3_T	-0.0141896	0.0141896
BoCBF4_T	-0.0145026	0.0145026
BoCBF1a_S	-0.0266335	0.0266335
BoCBF1b_S	0.0122372	-0.0122372
BoCBF2_S	0.0234438	-0.0234438
BoCBF3_S	0.0137989	-0.0137989
BoCBF4_S	0.0317307	-0.0317307
Gene name	Stability value	Standard error		Best gene	BoCBF3_S
BoCBF1a_T	0.0934234	0.0311126
BoCBF1b_T	0.0632775	0.0226218
BoCBF2_T	0.0662185	0.0234128
BoCBF3_T	0.0213025	0.0152524
BoCBF4_T	0.115292	0.0375762
BoCBF1a_S	0.0740121	0.0255582
BoCBF1b_S	0.0621695	0.022327
BoCBF2_S	0.032712	0.0157817
BoCBF3_S	0.0190062	0.01559
BoCBF4_S	0.0681013	0.023925
